# Supplementary material for: A Mendelian analysis of the relationships between immune cells and breast cancer
Source: Front Oncol. 2024 Jan 24;14:1341292. doi: 10.3389/fonc.2024.1341292 (PMC10847340; doi:10.3389/fonc.2024.1341292)
Supplement: Supplementary file 1 [file Table_1.xlsx]

## Sheet: Supplement Table 1
Supplement Table1. The MR analysis of immune cells on overall breast cancer.
		Exposure	Outcome	Number of SNP	MR Egger				Weighted median				IVW				Simple mode				Weighted mode
					OR	low95%	up95%	P-value	OR	low95%	up95%	P-value	OR	low95%	up95%	P-value	OR	low95%	up95%	P-value	OR	low95%	up95%	P-value
RC	B cell	IgD+ %B cell	Overall breast cancer	16	0.98828	0.930519	1.04963	0.706978	0.940615	0.891468	0.992471	0.0253506	0.948561	0.913072	0.985429	0.00663752	0.909458	0.825604	1.00183	0.0736774	0.93485	0.870414	1.00406	0.0842809
RC	B cell	IgD+ CD24+ %B cell	Overall breast cancer	18	1.10781	0.998224	1.22944	0.0719882	1.02127	0.946821	1.10158	0.58572	1.0595	1.00618	1.11565	0.0282385	1.00234	0.889794	1.12913	0.9697	1.00865	0.927635	1.09674	0.842601
RC	B cell	CD20- CD38- %B cell	Overall breast cancer	23	0.966733	0.924779	1.01059	0.149891	0.99028	0.951054	1.03112	0.63574	0.96741	0.93648	0.999362	0.0456627	0.942384	0.881792	1.00714	0.0940239	0.96884	0.934169	1.0048	0.102732
RC	cDC	CD11c+ HLA DR++ monocyte %monocyte	Overall breast cancer	16	0.988055	0.958575	1.01844	0.449774	0.980822	0.952459	1.01003	0.215419	0.963867	0.936373	0.992168	0.0126839	0.93139	0.845449	1.02607	0.17069	0.974567	0.942546	1.00768	0.130682
AC	Treg	Activated & resting Treg AC	Overall breast cancer	19	0.950539	0.865681	1.04372	0.302564	0.939854	0.882686	1.00072	0.0526999	0.932807	0.892949	0.974444	0.00179659	0.941466	0.855162	1.03648	0.234679	0.944774	0.875481	1.01955	0.161041
RC	Treg	Activated & secreting Treg %CD4+	Overall breast cancer	29	1.01187	0.997942	1.02599	0.106753	1.01406	0.999696	1.02863	0.0550869	1.01199	1.00023	1.02388	0.0456256	1.00682	0.983293	1.03091	0.577699	1.01268	0.999886	1.02563	0.062208
AC	Myeloid cell	CD33- HLA DR+ AC	Overall breast cancer	34	1.0172	0.994014	1.04093	0.156872	1.01113	0.989733	1.03298	0.317881	1.02017	1.00252	1.03814	0.0249019	1.01679	0.985461	1.0491	0.304694	1.00816	0.986287	1.03052	0.467608
RC	TBNK	T/B	Overall breast cancer	26	0.949993	0.896962	1.00616	0.0928086	0.961982	0.920694	1.00512	0.0833187	0.964131	0.934396	0.99481	0.0222848	0.952758	0.880892	1.03049	0.237796	0.949056	0.893273	1.00832	0.103109
RC	TBNK	CD4/CD8br	Overall breast cancer	13	1.10807	0.996832	1.23171	0.0837792	1.0574	0.987903	1.13179	0.107591	1.06161	1.00406	1.12245	0.0354988	0.972003	0.844576	1.11865	0.699004	1.00261	0.89682	1.12087	0.964271
RC	TBNK	DP (CD4+CD8+) %leukocyte	Overall breast cancer	21	0.939542	0.848797	1.03999	0.243605	0.9621	0.90857	1.01878	0.185889	0.941737	0.900411	0.984959	0.00874377	0.957534	0.886593	1.03415	0.282301	0.957534	0.895975	1.02332	0.215198
AC	TBNK	HLA DR+ CD8br AC	Overall breast cancer	34	0.983588	0.958817	1.009	0.212663	0.986022	0.961171	1.01151	0.279767	0.980872	0.963085	0.998987	0.0385891	0.975101	0.930369	1.02198	0.300251	0.983426	0.96012	1.0073	0.181259
AC	Treg	CD28+ CD45RA+ CD8dim AC	Overall breast cancer	52	1.00296	0.999575	1.00635	0.0928293	1.00271	0.998791	1.00665	0.175436	1.00341	1.00036	1.00646	0.0283973	1.00878	1.00101	1.01661	0.0312434	1.00366	1.00017	1.00717	0.0448131
RC	Treg	CD28- CD25++ CD8br %T cell	Overall breast cancer	8	0.777935	0.644701	0.9387	0.039587	0.907363	0.818299	1.00612	0.0651507	0.900994	0.818242	0.992114	0.0339159	0.809996	0.66294	0.989672	0.0781851	0.90207	0.767473	1.06027	0.251427
RC	Treg	CD28+ CD45RA+ CD8br %T cell	Overall breast cancer	106	1.00388	1.00168	1.00609	0.000794514	1.00326	1.00069	1.00583	0.0126877	1.00291	1.00114	1.00468	0.00125674	1.00393	0.999803	1.00808	0.0647816	1.00257	1.00025	1.0049	0.0323735
MFI	Treg	CD3 on CD28+ DN (CD4-CD8-)	Overall breast cancer	14	1.01435	0.976342	1.05384	0.478661	1.02121	0.979862	1.0643	0.319582	1.03229	1.00269	1.06276	0.0322942	1.01938	0.96214	1.08003	0.526322	1.01938	0.982722	1.05741	0.322998
MFI	TBNK	CD45 on CD4+	Overall breast cancer	13	0.947384	0.834656	1.07534	0.420812	0.932428	0.871128	0.998041	0.0437485	0.944568	0.896204	0.995542	0.0334534	0.953186	0.848128	1.07126	0.436646	0.913427	0.82383	1.01277	0.111254
MFI	Monocyte	HLA DR on CD14+ CD16- monocyte	Overall breast cancer	22	1.00962	0.955424	1.06689	0.737293	0.999785	0.985048	1.01474	0.977372	1.03061	1.00142	1.06065	0.0396878	0.997977	0.9371	1.06281	0.950312	0.999712	0.988395	1.01116	0.960698
MFI	cDC	CCR2 on CD62L+ myeloid DC	Overall breast cancer	14	1.01679	0.9378	1.10243	0.693662	1.03506	0.984773	1.08792	0.175038	1.03855	1.00029	1.07827	0.0482759	1.06748	0.994795	1.14548	0.09266	1.0397	0.9871	1.09509	0.165407

## Sheet: Supplement Table 2
Supplement Table2. The MR analysis of immune cells on ER+ breast cancer.
		Exposure	Outcome	Number of SNP	MR Egger				Weighted median				IVW				Simple mode				Weighted mode
					OR	low95%	up95%	P-value	OR	low95%	up95%	P-value	OR	low95%	up95%	P-value	OR	low95%	up95%	P-value	OR	low95%	up95%	P-value
AC	B cell	IgD+ AC	ER+ breast cancer	4	0.788391	0.172304	3.60734	0.788229	1.13666	1.01213	1.27651	0.0304918	1.13827	1.02722	1.26131	0.0134044	1.0839	0.4304	2.6862	0.872922	1.14806	1.023	1.2884	0.100628
AC	B cell	IgD- CD27- AC	ER+ breast cancer	7	1.24378	0.721028	2.14554	0.468414	0.838219	0.700775	1.00262	0.0534379	0.837438	0.741336	0.945998	0.00433564	0.977314	0.72674	1.31428	0.884302	0.804587	0.688511	0.940231	0.0339458
AC	B cell	Naive-mature B cell AC	ER+ breast cancer	7	1.07086	0.713576	1.60704	0.754374	1.05327	0.955841	1.16062	0.294651	1.08282	1.00392	1.16791	0.0392591	1.04658	0.925104	1.18401	0.496724	1.0705	0.988033	1.15985	0.146836
AC	cDC	Myeloid DC AC	ER+ breast cancer	8	0.995336	0.984625	1.00616	0.42949	0.993176	0.984393	1.00204	0.130859	0.992709	0.985873	0.999592	0.0379162	1.00054	0.969633	1.03243	0.973958	0.992998	0.985382	1.00067	0.116786
RC	TBNK	HLA DR++ monocyte %monocyte	ER+ breast cancer	8	0.960969	0.91612	1.00801	0.153656	0.969535	0.940277	0.999703	0.047821	0.969381	0.946092	0.993242	0.0121922	0.957297	0.878203	1.04351	0.354282	0.96905	0.942367	0.996488	0.063083
RC	TBNK	CD4 Treg %T cell	ER+ breast cancer	5	1.09647	0.957977	1.25498	0.273618	1.06378	1.00253	1.12878	0.0410178	1.06022	1.00777	1.11539	0.0238731	1.06068	0.933418	1.2053	0.417403	1.06848	1.00596	1.13488	0.0976288
AC	Treg	Activated & resting Treg AC	ER+ breast cancer	6	0.901032	0.713041	1.13859	0.431987	0.869086	0.758631	0.995622	0.0430461	0.8709	0.78061	0.97163	0.0133111	0.944138	0.761955	1.16988	0.62168	0.866859	0.771507	0.973997	0.0613821
AC	Myeloid cell	CD33- HLA DR+ AC	ER+ breast cancer	9	0.981603	0.968954	0.99441	0.0262945	0.991246	0.981116	1.00148	0.0934465	0.990752	0.983117	0.99844	0.0185877	0.993046	0.975785	1.01061	0.457796	0.990702	0.98173	0.999754	0.0789254
RC	Maturation stages of T cell	CD45RA- CD4+ %CD4+	ER+ breast cancer	11	0.874685	0.81136	0.942953	0.00680921	0.942192	0.887612	1.00013	0.0504879	0.913977	0.881213	0.94796	1.36996e-06	1.00104	0.93787	1.06847	0.975585	0.949818	0.9084	0.993124	0.0471036
AC	Monocyte	CD14+ CD16- monocyte AC	ER+ breast cancer	9	0.953177	0.738298	1.2306	0.723795	1.16405	1.01532	1.33457	0.0294053	1.15297	1.04448	1.27273	0.0047545	0.968798	0.731413	1.28323	0.830598	1.16753	1.03544	1.316462e	0.0353316
RC	TBNK	CD4+ %T cell	ER+ breast cancer	7	1.08723	1.03042	1.14717	0.0282861	1.01822	0.993395	1.04367	0.151606	0.894749	0.846904	0.945297	7.29759e-05	1.01333	0.848971	1.2095	0.88823	1.01939	0.994794	1.04459	0.17424
RC	TBNK	CD8dim %T cell	ER+ breast cancer	6	0.844852	0.65244	1.09401	0.270185	0.967075	0.947411	0.987148	0.00140257	0.9663	0.961592	0.971031	4.62626e-43	1.00207	0.889734	1.1286	0.974067	0.968149	0.953319	0.98321	0.00926365
RC	Treg	CD28- DN (CD4-CD8-) %DN	ER+ breast cancer	13	0.873119	0.795689	0.958085	0.015413	0.96895	0.918018	1.02271	0.252231	0.961964	0.92834	0.996805	0.0326553	1.00206	0.945368	1.06216	0.945874	0.960288	0.922308	0.999833	0.0725936
AC	Treg	CD127- CD8br AC	ER+ breast cancer	10	0.806614	0.665944	0.976999	0.0591791	0.929846	0.864506	1.00012	0.0503862	0.9284	0.878823	0.980774	0.00796969	0.935985	0.852512	1.02763	0.198504	0.942863	0.886411	1.00291	0.094641
MFI	B cell	BAFF-R on IgD+ CD38- unsw mem	ER+ breast cancer	12	0.980546	0.959597	1.00195	0.104912	0.987922	0.973975	1.00207	0.0938784	0.981918	0.97313	0.990784	6.93055e-05	0.98326	0.960831	1.00621	0.179389	0.988414	0.979272	0.997641	0.0317846
MFI	B cell	CD19 on IgD- CD38br	ER+ breast cancer	5	1.38789	1.09755	1.75503	0.0715021	1.1197	1.02037	1.2287	0.017056	1.14295	1.08218	1.20713	1.63886e-06	0.996843	0.794807	1.25024	0.979483	1.16525	1.07838	1.25913	0.0180117
MFI	B cell	CD25 on IgD+ CD38dim	ER+ breast cancer	11	1.06131	1.04664	1.07619	1.52649e-05	1.02325	1.00584	1.04096	0.00864934	1.0329	1.03258	1.03321	0	0.986148	0.918756	1.05848	0.707412	1.02586	0.993772	1.05899	0.146404
MFI	B cell	CD27 on PB/PC	ER+ breast cancer	6	1.88229	0.268556	13.1929	0.558961	0.785114	0.672126	0.917098	0.00227606	0.76135	0.716205	0.80934	2.27187e-18	1.01435	0.669746	1.53627	0.948958	0.751039	0.656211	0.859571	0.00884674
MFI	Myeloid cell	CD66b on Gr MDSC	ER+ breast cancer	4	0.993442	0.972886	1.01443	0.600223	0.984084	0.966356	1.00214	0.0836436	0.982477	0.969774	0.995346	0.00775437	0.977053	0.936787	1.01905	0.358794	0.984504	0.968198	1.00109	0.164227
MFI	Maturation stages of T cell	CD3 on naive CD8br	ER+ breast cancer	9	1.01491	0.819639	1.2567	0.895846	0.8997	0.818573	0.988868	0.0283667	0.901094	0.838028	0.968906	0.00490407	0.976136	0.751163	1.26849	0.861096	0.901892	0.830891	0.978961	0.0388149
MFI	TBNK	CD3 on NKT	ER+ breast cancer	8	1.07262	0.870272	1.32201	0.535395	0.898103	0.800869	1.00714	0.066023	0.90107	0.825364	0.983719	0.0199855	0.952964	0.786633	1.15446	0.637575	0.917878	0.835135	1.00882	0.118668
MFI	Maturation stages of T cell	HVEM on naive CD8br	ER+ breast cancer	10	1.01673	0.997604	1.03622	0.12518	1.01646	1.00073	1.03244	0.0402107	1.01588	1.00382	1.02808	0.00970012	1.01456	0.962394	1.06954	0.604534	1.0169	1.00242	1.0316	0.047798
MFI	Treg	CD25 on resting Treg	ER+ breast cancer	8	0.947068	0.834532	1.07478	0.431737	0.94534	0.891906	1.00198	0.0582923	0.949176	0.909833	0.990221	0.0157359	0.945826	0.885391	1.01039	0.142254	0.944883	0.902191	0.989595	0.047231
MP	cDC	FSC-A on plasmacytoid DC	ER+ breast cancer	8	0.954153	0.855348	1.06437	0.432338	0.954202	0.902905	1.00841	0.0963472	0.951792	0.913262	0.991948	0.0191053	0.984169	0.925599	1.046444e	0.625882	0.955357	0.908745	1.00436	0.116659
MFI	cDC	CCR2 on monocyte	ER+ breast cancer	9	1.0025	0.961883	1.04483	0.909101	1.02187	1.00213	1.04201	0.0297341	1.01636	1.00261	1.03031	0.019548	1.02633	0.953546	1.10467	0.508204	1.02786	1.00978	1.04626	0.0162029
MFI	Maturation stages of T cell	CD4 on CD4+	ER+ breast cancer	8	1.26798	1.06813	1.50523	0.0349617	1.06227	0.944003	1.19535	0.31582	1.11763	1.0339	1.20815	0.0051263	0.92287	0.720388	1.18226	0.54553	1.10795	1.01288	1.21194	0.0601175
MFI	Myeloid cell	CD11b on CD33dim HLA DR-	ER+ breast cancer	12	0.9711	0.898392	1.04969	0.47714	0.945312	0.899333	0.993642	0.0270544	0.945341	0.910364	0.981661	0.00347547	0.983083	0.856853	1.12791	0.812226	0.923932	0.886192	0.963278	0.00339196
MFI	Myeloid cell	HLA DR on CD33- HLA DR+	ER+ breast cancer	4	1.27084	0.812947	1.98663	0.403339	1.05453	1.01181	1.09905	0.011847	1.05368	1.01297	1.09602	0.00929744	1.0132	0.851504	1.20559	0.891877	1.05357	1.01331	1.09543	0.0786634

## Sheet: Supplement Table 3
Supplement Table3. The MR analysis of immune cells on ER- breast cancer.
		Exposure	Outcome	Number of SNP	MR Egger				Weighted median				IVW				Simple mode				Weighted mode
					OR	low95%	up95%	P-value	OR	low95%	up95%	P-value	OR	low95%	up95%	P-value	OR	low95%	up95%	P-value	OR	low95%	up95%	P-value
RC	Maturation stages of T cell	CD45RA+ CD8br %T cell	ER- breast cancer	4	0.88892	0.802223	0.984988	0.153468	0.918473	0.846391	0.996695	0.04141	0.917517	0.866341	0.971715	0.00328326	0.93674	0.815142	1.07648	0.424888	0.918181	0.860475	0.979758	0.0819587
MFI	Maturation stages of T cell	CD3 on CM CD4+	ER- breast cancer	4	0.0426364	9.51406e-05	19.1071	0.417715	0.859248	0.734998	1.0045	0.0569564	0.861379	0.752302	0.98627	0.0307626	1.08466	0.537592	2.18844	0.835067	0.848628	0.736951	0.977227	0.106936
MFI	Treg	CD3 on T cell	ER- breast cancer	6	0.958608	0.901693	1.01911	0.247278	0.964643	0.925929	1.00498	0.0849864	0.964084	0.932024	0.997246	0.0340208	0.961141	0.903327	1.02266	0.26587	0.964092	0.930594	0.998795	0.0985099
MFI	Treg	CD3 on CD39+ secreting Treg	ER- breast cancer	4	0.892459	0.786821	1.01228	0.218729	0.929336	0.862644	1.00118	0.0537478	0.930901	0.882639	0.981801	0.00838427	0.923449	0.858066	0.993813	0.12352	0.924264	0.870315	0.981558	0.0827354
MFI	Treg	CD3 on resting Treg	ER- breast cancer	4	1.20806	0.585877	2.49098	0.65962	1.42831	1.00647	2.02695	0.0459239	1.41085	1.04047	1.91308	0.026738	0.866625	0.550206	1.36501	0.580567	1.43551	1.00091	2.058810e	0.144156
MFI	Monocyte	CX3CR1 on CD14+ CD16- monocyte	ER- breast cancer	5	0.611057	0.258397	1.44503	0.343679	0.732677	0.61325	0.875362	0.000611759	0.719594	0.702923	0.736661	1.14912e-166	1.10036	0.683074	1.77256	0.714268	0.719023	0.619314	0.834784	0.0123403
MP	TBNK	SSC-A on T cell	ER- breast cancer	5	1.13949	0.98259	1.32144	0.182505	1.08326	1.00364	1.1692	0.0400347	1.09641	1.02291	1.17518	0.00932244	1.05987	0.84618	1.32751	0.63939	1.0939	1.0139	1.18022	0.0814718

## Sheet: Supplement Table 4
Supplement Table 4. MR-Egger and MR-PRESSO analysis of horizontal pleiotropy in mendelian randomization analysis.
Exposure	Outcome	MR-Egger			MR-PRESSO		Heterogenetity test
		Intercept	SE	P-value	RSSobs	P-value	Q	P-value
IgD+ %B cell	Overall breast cancer	0.00573802	0.0084097	0.506176	17.3241	0.449	14.3673	0.422719
IgD+ CD24+ %B cell	Overall breast cancer	0.00898424	0.0109454	0.42381	21.7931	0.328	18.6032	0.289776
CD20- CD38- %B cell	Overall breast cancer	0.000285158	0.00701423	0.967956	39.0507	0.083	34.5658	0.0514907
CD11c+ HLA DR++ monocyte %monocyte	Overall breast cancer	0.0188677	0.00621221	0.0588722	50.0324	0.361	9.76012	0.779503
Activated & resting Treg AC	Overall breast cancer	-0.000132068	0.00896862	0.988423	17.8238	0.641	16.2781	0.504211
Activated & secreting Treg %CD4+	Overall breast cancer	-0.00238084	0.00530485	0.657154	32.7058	0.385	31.3257	0.257978
CD33- HLA DR+ AC	Overall breast cancer	-0.00185232	0.00655147	0.779202	45.4602	0.126	43.3703	0.0865552
T/B	Overall breast cancer	-0.00415707	0.00629778	0.515485	28.2658	0.413	25.6553	0.370881
CD4/CD8br	Overall breast cancer	0.0109852	0.0106557	0.324713	20.5474	0.181	15.5423	0.158993
DP (CD4+CD8+) %leukocyte	Overall breast cancer	0.00339895	0.0121121	0.782032	27.238	0.244	26.1054	0.12728
HLA DR+ CD8br AC	Overall breast cancer	0.00244004	0.00428744	0.573253	28.601	0.77	27.0782	0.714091
CD28+ CD45RA+ CD8dim AC	Overall breast cancer	-0.00244913	0.00415242	0.557975	57.2067	0.35	56.0408	0.258679
CD28- CD25++ CD8br %T cell	Overall breast cancer	-0.025265	0.0187325	0.226102	22.898	0.056	13.3535	0.057753
CD28+ CD45RA+ CD8br %T cell	Overall breast cancer	0.00115949	0.00444698	0.794811	126.425	0.091	123.605	0.0921202
CD3 on CD28+ DN (CD4-CD8-)	Overall breast cancer	-0.0104077	0.00778426	0.206009	15.8205	0.437	12.225	0.427783
CD45 on CD4+	Overall breast cancer	0.0111676	0.0114904	0.351982	10.5137	0.721	7.70513	0.739449
HLA DR on CD14+ CD16- monocyte	Overall breast cancer	-0.00909762	0.00947477	0.348423	27.3699	0.315	24.2698	0.230806
CCR2 on CD62L+ myeloid DC	Overall breast cancer	-0.00592269	0.0102217	0.57302	7.9406	0.913	6.959	0.860311
IgD+ AC	ER+ breast cancer	0.0631762	0.133161	0.681945	1.59157	0.873	0.225775	0.999657
IgD- CD27- AC	ER+ breast cancer	-0.0717788	0.0492009	0.204406	6.21715	0.726	2.57534	0.859943
Naive-mature B cell AC	ER+ breast cancer	0.0018385	0.0336862	0.958589	5.8362	0.728	2.37301	0.795487
Myeloid DC AC	ER+ breast cancer	-0.00384926	0.0061862	0.556679	2.43696	0.973	1.79282	0.937733
HLA DR++ monocyte %monocyte	ER+ breast cancer	0.00442996	0.0106706	0.692465	1.30834	0.994	0.783201	0.992517
CD4 Treg %T cell	ER+ breast cancer	-0.00901452	0.0171192	0.63494	3.13923	0.823	0.215406	0.975065
Activated & resting Treg AC	ER+ breast cancer	-0.00747382	0.0231868	0.763345	2.06287	0.936	1.8026	0.772007
CD33- HLA DR+ AC	ER+ breast cancer	0.014628	0.00837374	0.124156	8.06285	0.668	3.41072	0.84459
CD45RA- CD4+ %CD4+	ER+ breast cancer	0.0146415	0.0112775	0.226467	87.0707	0.237	19.2444	0.0231929
CD14+ CD16- monocyte AC	ER+ breast cancer	-0.0353424	0.0370892	0.3844	10.0886	0.656	0.164003	0.999453
CD8dim %T cell	ER+ breast cancer	0.0432052	0.0424082	0.365908	591.372	0.478	5.30222	0.25767
CD28- DN (CD4-CD8-) %DN	ER+ breast cancer	0.0212941	0.00974957	0.0514953	25.4811	0.185	9.54062	0.572119
CD127- CD8br AC	ER+ breast cancer	0.0231486	0.0154219	0.171745	8.3727	0.722	4.04958	0.852623
BAFF-R on IgD+ CD38- unsw mem	ER+ breast cancer	0.00159493	0.0113133	0.890687	48.962	0.241	22.4283	0.0130655
CD19 on IgD- CD38br	ER+ breast cancer	-0.0632987	0.0379649	0.194047	24.9771	0.534	0.214129	0.975277
CD25 on IgD+ CD38dim	ER+ breast cancer	-0.031017	0.00811542	0.0507753	211091	0.438	3.917	0.91679
CD27 on PB/PC	ER+ breast cancer	-0.131676	0.144452	0.413568	46.744	0.542	2.00662	0.734541
CD66b on Gr MDSC	ER+ breast cancer	-0.010296	0.00774588	0.315126	39.0624	0.533	0.152689	0.926497
CD3 on naive CD8br	ER+ breast cancer	-0.0338546	0.0291878	0.284122	5.20603	0.913	1.06175	0.99377
CD3 on NKT	ER+ breast cancer	-0.0549039	0.0304979	0.12191	6.90759	0.685	1.61965	0.951154
HVEM on naive CD8br	ER+ breast cancer	-0.00102514	0.00923358	0.914333	5.99902	0.937	0.709349	0.999503
CD25 on resting Treg	ER+ breast cancer	0.000485459	0.0132803	0.972026	1.09142	0.999	0.738407	0.993624
FSC-A on plasmacytoid DC	ER+ breast cancer	-0.000609615	0.0127047	0.963287	3.16371	0.938	2.20215	0.90019
CCR2 on monocyte	ER+ breast cancer	0.00811389	0.0117714	0.512834	11.3419	0.586	3.95278	0.7852
CD4 on CD4+	ER+ breast cancer	-0.0273571	0.0169004	0.156634	12.1006	0.616	1.38206	0.96694
CD11b on CD33dim HLA DR-	ER+ breast cancer	-0.0111541	0.0144115	0.456854	9.34733	0.825	3.38681	0.970802
HLA DR on CD33- HLA DR+	ER+ breast cancer	-0.0841331	0.101941	0.495969	35.0548	0.644	0.133024	0.935652
CD45RA+ CD8br %T cell	ER- breast cancer	0.0294294	0.0403422	0.541567	1.87066	0.794	0.138529	0.93308
CD3 on CM CD4+	ER- breast cancer	0.499337	0.517322	0.436265	22.78	0.544	0.0558094	0.972481
CD3 on T cell	ER- breast cancer	0.00336971	0.0153986	0.837493	0.776447	0.999	0.376382	0.984365
CD3 on CD39+ secreting Treg	ER- breast cancer	0.0130887	0.0180801	0.544336	3.05096	0.72	0.770184	0.680388
CD3 on resting Treg	ER- breast cancer	0.0380435	0.0813559	0.686061	3.46671	0.664	2.17023	0.337863
CX3CR1 on CD14+ CD16- monocyte	ER- breast cancer	0.0500354	0.134338	0.734307	1016.63	0.48	1.37405	0.71163
SSC-A on T cell	ER- breast cancer	-0.0129013	0.0223552	0.604327	4.30892	0.709	2.20809	0.530356

## Sheet: Sheet1
Immune traits	Outcome	Inverse variance weighted		BWMR
		OR (95% CI)	P value	OR (95% CI)	P value
IgD+ %B cell	Overall breast cancer	0.9486(0.9131-0.9854)	0.0066	1.0299(0.9851-1.0768)	0.1946
IgD+ CD24+ %B cell	Overall breast cancer	1.0595(1.0062-1.1156)	0.0282	0.9510(0.9011-1.0038)	0.0683
CD20- CD38- %B cell	Overall breast cancer	0.9674(0.9365-0.9994)	0.0457	1.0443(1.0107-1.0790)	0.0094
CD11c+ HLA DR++ monocyte %monocyte	Overall breast cancer	0.9639(0.9364-0.9922)	0.0127	1.0924(1.0325-1.1558)	0.0021
Activated & resting Treg AC	Overall breast cancer	0.9328(0.8929-0.9744)	0.0018	1.0654(1.0135-1.1200)	0.013
Activated & secreting Treg %CD4+	Overall breast cancer	1.0120(1.0002-1.0239)	0.0456	0.9827(0.9711-0.9945)	0.0041
CD33- HLA DR+ AC	Overall breast cancer	1.0202(1.0025-1.0381)	0.0249	0.9827(0.9652-1.0005)	0.0574
T/B	Overall breast cancer	0.9641(0.9343-0.9948)	0.0223	1.0352(1.0003-1.0714)	0.0479
CD4/CD8br	Overall breast cancer	1.0616(1.0041-1.1225)	0.0355	0.9457(0.8944-0.9999)	0.0496
DP (CD4+CD8+) %leukocyte	Overall breast cancer	0.9417(0.9004-0.9850)	0.0087	1.0556(1.0107-1.1025)	0.0147
HLA DR+ CD8br AC	Overall breast cancer	0.9809(0.9631-0.9990)	0.0386	1.0254(1.0015-1.0498)	0.0369
CD28+ CD45RA+ CD8dim AC	Overall breast cancer	1.0034(1.0004-1.0065)	0.0284	0.9962(0.9925-0.9998)	0.0409
CD28- CD25++ CD8br %T cell	Overall breast cancer	0.9010(0.8182-0.9921)	0.0339	1.1258(1.0093-1.2557)	0.0335
CD28+ CD45RA+ CD8br %T cell	Overall breast cancer	1.0029(1.0011-1.0047)	0.0013	0.9973(0.9953-0.9992)	0.0061
CD3 on CD28+ DN (CD4-CD8-)	Overall breast cancer	1.0323(1.0027-1.0628)	0.0323	0.9707(0.9368-1.0059)	0.1014
CD45 on CD4+	Overall breast cancer	0.9446(0.8962-0.9955)	0.0335	1.0407(0.9847-1.1000)	0.1578
HLA DR on CD14+ CD16- monocyte	Overall breast cancer	1.0306(1.0014-1.0607)	0.0397	0.9653(0.9372-0.9942)	0.0189
CCR2 on CD62L+ myeloid DC	Overall breast cancer	1.0385(1.0003-1.0783)	0.0483	0.9624(0.9259-1.0003)	0.0518
IgD+ AC	ER (+) breast cancer	1.1383(1.0272-1.2631)	0.0134	1.1280(1.0149-1.2537)	0.0254
IgD- CD27- AC	ER (+) breast cancer	0.8374(0.7413-0.9460)	0.0043	0.8996(0.7647-1.0583)	0.2018
Naive-mature B cell AC	ER (+) breast cancer	1.0828(1.0039-1.1679)	0.0393	1.0839(0.9919-1.1844)	0.0749
Myeloid DC AC	ER (+) breast cancer	0.9927(0.9859-0.9996)	0.0379	0.9901(0.9798-1.0005)	0.0617
HLA DR++ monocyte %monocyte	ER (+) breast cancer	0.9694(0.9461-0.9932)	0.0122	0.9670(0.9386-0.9962)	0.0273
CD4 Treg %T cell	ER (+) breast cancer	1.0602(1.0078-1.1154)	0.0239	1.0596(1.0042-1.1181)	0.0347
Activated & resting Treg AC	ER (+) breast cancer	0.8709(0.7806-0.9716)	0.0133	0.8657(0.7656-0.9790)	0.0215
CD33- HLA DR+ AC	ER (+) breast cancer	0.9908(0.9831-0.9984)	0.0186	0.9905(0.9805-1.0006)	0.0656
CD45RA- CD4+ %CD4+	ER (+) breast cancer	0.9140(0.8812-0.9480)	1.37*10-6	0.9499(0.8924-1.0110)	0.1061
CD14+ CD16- monocyte AC	ER (+) breast cancer	1.1530(1.0445-1.2727)	0.0048	0.8199(0.6367-1.0559)	0.1239
CD8dim %T cell	ER (+) breast cancer	0.9663(0.9616-0.9710)	4.63*10-43	0.9789(0.9377-1.0219)	0.331
CD28- DN (CD4-CD8-) %DN	ER (+) breast cancer	0.9620(0.9283-0.9968)	0.0327	0.9663(0.9170-1.0182)	0.1988
CD127- CD8br AC	ER (+) breast cancer	0.9284(0.8788-0.9808)	0.0008	0.9292(0.8758-0.9859)	0.0152
BAFF-R on IgD+ CD38- unsw mem	ER (+) breast cancer	0.9819(0.9731-0.9908)	6.93*10-5	0.9814(0.9660-0.9971)	0.0206
CD19 on IgD- CD38br	ER (+) breast cancer	1.1429(1.0822-1.2071)	1.64*10-6	1.1292(0.9949-1.2817)	0.0601
CD25 on IgD+ CD38dim	ER (+) breast cancer	1.0329(1.0326-1.0332)	0	1.0186(0.9845-1.0539)	0.2889
CD27 on PB/PC	ER (+) breast cancer	0.7614(0.7162-0.8093)	2.27*10-18	0.8164(0.6557-1.0165)	0.0697
CD66b on Gr MDSC	ER (+) breast cancer	0.9825(0.9698-0.9953)	0.0078	0.9769(0.9555-0.9987)	0.0383
CD3 on naive CD8br	ER (+) breast cancer	0.9011(0.8380-0.9689)	0.0049	0.8965(0.8157-0.9854)	0.0235
CD3 on NKT	ER (+) breast cancer	0.9011(0.8253-0.9837)	0.02	0.9016(0.7931-1.0250)	0.1135
HVEM on naive CD8br	ER (+) breast cancer	1.0159(1.0038-1.0281)	0.0097	1.0179(1.0025-1.0334)	0.0223
CD25 on resting Treg	ER (+) breast cancer	0.9492(0.9098-0.9902)	0.0157	0.9455(0.9004-0.9928)	0.0246
FSC-A on plasmacytoid DC	ER (+) breast cancer	0.9518(0.9133-0.9919)	0.0191	0.9511(0.9101-0.9940)	0.0258
CCR2 on monocyte	ER (+) breast cancer	1.0164(1.0026-1.0303)	0.0195	1.0189(1.0013-1.0369)	0.035
CD4 on CD4+	ER (+) breast cancer	1.1176(1.0339-1.2082)	0.0051	1.1105(1.0112-1.2182)	0.0266
CD11b on CD33dim HLA DR-	ER (+) breast cancer	0.9453(0.9104-0.9817)	0.0035	0.9372(0.8975-0.9788)	0.0034
HLA DR on CD33- HLA DR+	ER (+) breast cancer	1.0537(1.0130-1.0960)	0.0093	1.0529(0.9912-1.1185)	0.0944
CD4+ %T cell	ER (+) breast cancer	0.8947(0.8469-0.9453)	7.30*10-5	1.0092(0.9454-1.0074)	0.7831
CD45RA+ CD8br %T cell	ER (-) breast cancer	0.9175(0.8663-0.9717)	0.0033	0.9109(0.8483-0.9780)	0.0101
CD3 on CM CD4+	ER (-) breast cancer	0.8614(0.7523-0.9863)	0.0308	0.8808(0.6874-1.1286)	0.3155
CD3 on T cell	ER (-) breast cancer	0.9641(0.9320-0.9972)	0.034	0.9596(0.9212-0.9997)	0.0484
CD3 on CD39+ secreting Treg	ER (-) breast cancer	0.9309(0.8826-0.9818)	0.0084	0.9277(0.8727-0.9863)	0.0163
CD3 on resting Treg	ER (-) breast cancer	1.4109(1.0405-1.9131)	0.0267	1.4112(1.0146-1.9629)	0.0407
CX3CR1 on CD14+ CD16- monocyte	ER (-) breast cancer	0.7196(0.7029-0.7367)	1.15*10-166	0.7569(0.5638-1.0160)	0.0637
SSC-A on T cell	ER (-) breast cancer	1.0964(1.0229-1.1752)	0.0093	1.1023(1.0182-1.1934)	0.0162
